# Supplementary material for: A technique for parallel query optimization using MapReduce framework and a semantic-based clustering method
Source: PeerJ Comput Sci. 2021 Jun 1;7:e580. doi: 10.7717/peerj-cs.580 (PMC8176525; doi:10.7717/peerj-cs.580)
Supplement: Supplemental Information 1 [file peerj-cs-07-580-s001.zip › SimpleSelect/select-1/1_1_000009.txt]

select course_id,title from course where course.credits >3
