# Supplementary material for: A technique for parallel query optimization using MapReduce framework and a semantic-based clustering method
Source: PeerJ Comput Sci. 2021 Jun 1;7:e580. doi: 10.7717/peerj-cs.580 (PMC8176525; doi:10.7717/peerj-cs.580)
Supplement: Supplemental Information 2 [file peerj-cs-07-580-s002.zip]

Archive with 3 entries (2 files):
- Codes/
- Codes/CreateDirHDFS.txt
- Codes/CSMR.txt
