# Supplementary material for: A technique for parallel query optimization using MapReduce framework and a semantic-based clustering method
Source: PeerJ Comput Sci. 2021 Jun 1;7:e580. doi: 10.7717/peerj-cs.580 (PMC8176525; doi:10.7717/peerj-cs.580)
Supplement: Supplemental Information 2 [file peerj-cs-07-580-s002.zip › Codes/CreateDirHDFS.txt]

hdfs dfs -rm -r /input_dir
hdfs dfs -rm -r /input_seq
hdfs dfs -rm -r /input_vectors

hdfs dfs -ls /
hdfs dfs -mkdir -p /input_dir/input/select-1
hdfs dfs -mkdir -p /input_dir/input/select-2
hdfs dfs -mkdir -p /input_dir/input/select-3
hdfs dfs -mkdir -p /input_dir/input/select-4
hdfs dfs -mkdir -p /input_dir/input/select-5
hdfs dfs -mkdir -p /input_dir/input/SelectJoin-1
hdfs dfs -mkdir -p /input_dir/input/SelectJoin-2
hdfs dfs -mkdir -p /input_dir/input/SelectJoin-3
hdfs dfs -mkdir -p /input_dir/input/SelectJoin-4
hdfs dfs -mkdir -p /input_dir/input/SelectJoin-5
hdfs dfs -mkdir -p /input_dir/input/Select+Join+Nested-1
hdfs dfs -mkdir -p /input_dir/input/Select+Join+Nested-2
hdfs dfs -mkdir -p /input_dir/input/Select+Join+Nested-3
hdfs dfs -mkdir -p /input_dir/input/Select+Join+Nested-4
hdfs dfs -mkdir -p /input_dir/input/Select+Join+Nested-5
///////////////////////////////
hdfs dfs -copyFromLocal /home/cloudera/input/select-1/*.* /input_dir/input/select-1
hdfs dfs -copyFromLocal /home/cloudera/input/select-2/*.* /input_dir/input/select-2
hdfs dfs -copyFromLocal /home/cloudera/input/select-3/*.* /input_dir/input/select-3
hdfs dfs -copyFromLocal /home/cloudera/input/select-4/*.* /input_dir/input/select-4
hdfs dfs -copyFromLocal /home/cloudera/input/select-5/*.* /input_dir/input/select-5
//////////////////////////////
hdfs dfs -copyFromLocal /home/cloudera/input/SelectJoin-5/*.* /input_dir/input/SelectJoin-5
hdfs dfs -copyFromLocal /home/cloudera/input/SelectJoin-4/*.* /input_dir/input/SelectJoin-4
hdfs dfs -copyFromLocal /home/cloudera/input/SelectJoin-3/*.* /input_dir/input/SelectJoin-3
hdfs dfs -copyFromLocal /home/cloudera/input/SelectJoin-2/*.* /input_dir/input/SelectJoin-2
hdfs dfs -copyFromLocal /home/cloudera/input/SelectJoin-1/*.* /input_dir/input/SelectJoin-1
////////////////////
hdfs dfs -copyFromLocal /home/cloudera/input/Select+Join+Nested-1/*.* /input_dir/input/Select+Join+Nested-1
hdfs dfs -copyFromLocal /home/cloudera/input/Select+Join+Nested-2/*.* /input_dir/input/Select+Join+Nested-2
hdfs dfs -copyFromLocal /home/cloudera/input/Select+Join+Nested-3/*.* /input_dir/input/Select+Join+Nested-3
hdfs dfs -copyFromLocal /home/cloudera/input/Select+Join+Nested-4/*.* /input_dir/input/Select+Join+Nested-4
hdfs dfs -copyFromLocal /home/cloudera/input/Select+Join+Nested-5/*.* /input_dir/input/Select+Join+Nested-5

////////////////////

hdfs dfs -mkdir -p /input_seq/select-1 
hdfs dfs -mkdir -p /input_seq/select-2 
hdfs dfs -mkdir -p /input_seq/select-3 
hdfs dfs -mkdir -p /input_seq/select-4 
hdfs dfs -mkdir -p /input_seq/select-5 
hdfs dfs -mkdir -p /input_seq/SelectJoin-1
hdfs dfs -mkdir -p /input_seq/SelectJoin-2
hdfs dfs -mkdir -p /input_seq/SelectJoin-3
hdfs dfs -mkdir -p /input_seq/SelectJoin-4
hdfs dfs -mkdir -p /input_seq/SelectJoin-5
hdfs dfs -mkdir -p /input_seq/Select+Join+Nested-1
hdfs dfs -mkdir -p /input_seq/Select+Join+Nested-2
hdfs dfs -mkdir -p /input_seq/Select+Join+Nested-3
hdfs dfs -mkdir -p /input_seq/Select+Join+Nested-4
hdfs dfs -mkdir -p /input_seq/Select+Join+Nested-5
/////////////////////////////
mahout seqdirectory -i /input_dir/input/select-1 -o /input_seq/select-1  -c UTF-8 -xm sequential
mahout seqdirectory -i /input_dir/input/select-2 -o /input_seq/select-2  -c UTF-8 -xm sequential
mahout seqdirectory -i /input_dir/input/select-3 -o /input_seq/select-3  -c UTF-8 -xm sequential
mahout seqdirectory -i /input_dir/input/select-4 -o /input_seq/select-4  -c UTF-8 -xm sequential
mahout seqdirectory -i /input_dir/input/select-5 -o /input_seq/select-5  -c UTF-8 -xm sequential
mahout seqdirectory -i /input_dir/input/SelectJoin-1 -o /input_seq/SelectJoin-1  -c UTF-8 -xm sequential
mahout seqdirectory -i /input_dir/input/SelectJoin-2 -o /input_seq/SelectJoin-2  -c UTF-8 -xm sequential
mahout seqdirectory -i /input_dir/input/SelectJoin-3 -o /input_seq/SelectJoin-3  -c UTF-8 -xm sequential
mahout seqdirectory -i /input_dir/input/SelectJoin-4 -o /input_seq/SelectJoin-4  -c UTF-8 -xm sequential
mahout seqdirectory -i /input_dir/input/SelectJoin-5 -o /input_seq/SelectJoin-5  -c UTF-8 -xm sequential
mahout seqdirectory -i /input_dir/input/Select+Join+Nested-1 -o /input_seq/Select+Join+Nested-1  -c UTF-8 -xm sequential
mahout seqdirectory -i /input_dir/input/Select+Join+Nested-2 -o /input_seq/Select+Join+Nested-2  -c UTF-8 -xm sequential
mahout seqdirectory -i /input_dir/input/Select+Join+Nested-3 -o /input_seq/Select+Join+Nested-3  -c UTF-8 -xm sequential
mahout seqdirectory -i /input_dir/input/Select+Join+Nested-4 -o /input_seq/Select+Join+Nested-4  -c UTF-8 -xm sequential
mahout seqdirectory -i /input_dir/input/Select+Join+Nested-5 -o /input_seq/Select+Join+Nested-5  -c UTF-8 -xm sequential
///////////////////////////////////////////////////////

hdfs dfs -mkdir -p /input_vectors/select-1 
hdfs dfs -mkdir -p /input_vectors/select-2 
hdfs dfs -mkdir -p /input_vectors/select-3 
hdfs dfs -mkdir -p /input_vectors/select-4 
hdfs dfs -mkdir -p /input_vectors/select-5 
hdfs dfs -mkdir -p /input_vectors/SelectJoin-1
hdfs dfs -mkdir -p /input_vectors/SelectJoin-2
hdfs dfs -mkdir -p /input_vectors/SelectJoin-3
hdfs dfs -mkdir -p /input_vectors/SelectJoin-4
hdfs dfs -mkdir -p /input_vectors/SelectJoin-5
hdfs dfs -mkdir -p /input_vectors/Select+Join+Nested-1
hdfs dfs -mkdir -p /input_vectors/Select+Join+Nested-2
hdfs dfs -mkdir -p /input_vectors/Select+Join+Nested-3
hdfs dfs -mkdir -p /input_vectors/Select+Join+Nested-4
hdfs dfs -mkdir -p /input_vectors/Select+Join+Nested-5
 

///////////////////////////////////////

mahout seq2sparse -i /input_seq/select-1/chunk-0 -o /input_vectors/select-1 -wt tfidf    
mahout seq2sparse -i /input_seq/select-2/chunk-0 -o /input_vectors/select-2 -wt tfidf   
mahout seq2sparse -i /input_seq/select-3/chunk-0 -o /input_vectors/select-3 -wt tfidf    
mahout seq2sparse -i /input_seq/select-4/chunk-0 -o /input_vectors/select-4 -wt tfidf    
mahout seq2sparse -i /input_seq/select-5/chunk-0 -o /input_vectors/select-5 -wt tfidf    

mahout seq2sparse -i /input_seq/SelectJoin-1/chunk-0 -o /input_vectors/SelectJoin-1 -wt tfidf    
mahout seq2sparse -i /input_seq/SelectJoin-2/chunk-0 -o /input_vectors/SelectJoin-2 -wt tfidf    
mahout seq2sparse -i /input_seq/SelectJoin-3/chunk-0 -o /input_vectors/SelectJoin-3 -wt tfidf     
mahout seq2sparse -i /input_seq/SelectJoin-4/chunk-0 -o /input_vectors/SelectJoin-4 -wt tfidf    
mahout seq2sparse -i /input_seq/SelectJoin-5/chunk-0 -o /input_vectors/SelectJoin-5 -wt tfidf   

mahout seq2sparse -i /input_seq/Select+Join+Nested-1/chunk-0 -o /input_vectors/Select+Join+Nested-1 -wt tfidf    
mahout seq2sparse -i /input_seq/Select+Join+Nested-2/chunk-0 -o /input_vectors/Select+Join+Nested-2 -wt tfidf     
mahout seq2sparse -i /input_seq/Select+Join+Nested-3/chunk-0 -o /input_vectors/Select+Join+Nested-3 -wt tfidf    
mahout seq2sparse -i /input_seq/Select+Join+Nested-4/chunk-0 -o /input_vectors/Select+Join+Nested-4 -wt tfidf    
mahout seq2sparse -i /input_seq/Select+Join+Nested-5/chunk-0 -o /input_vectors/Select+Join+Nested-5 -wt tfidf   

/////////////////////////////////////////////////

hdfs dfs -copyToLocal /input_vectors/select-1 /home/cloudera/result/select-1
hdfs dfs -copyToLocal /input_vectors/select-2 /home/cloudera/result/select-2
hdfs dfs -copyToLocal /input_vectors/select-3 /home/cloudera/result/select-3
hdfs dfs -copyToLocal /input_vectors/select-4 /home/cloudera/result/select-4
hdfs dfs -copyToLocal /input_vectors/select-5 /home/cloudera/result/select-5

hdfs dfs -copyToLocal /input_vectors/SelectJoin-1 /home/cloudera/result/SelectJoin-1
hdfs dfs -copyToLocal /input_vectors/SelectJoin-2 /home/cloudera/result/SelectJoin-2
hdfs dfs -copyToLocal /input_vectors/SelectJoin-3 /home/cloudera/result/SelectJoin-3
hdfs dfs -copyToLocal /input_vectors/SelectJoin-4 /home/cloudera/result/SelectJoin-4
hdfs dfs -copyToLocal /input_vectors/SelectJoin-5 /home/cloudera/result/SelectJoin-5

hdfs dfs -copyToLocal /input_vectors/Select+Join+Nested-1 /home/cloudera/result/Select+Join+Nested-1
hdfs dfs -copyToLocal /input_vectors/Select+Join+Nested-2 /home/cloudera/result/Select+Join+Nested-2
hdfs dfs -copyToLocal /input_vectors/Select+Join+Nested-3 /home/cloudera/result/Select+Join+Nested-3
hdfs dfs -copyToLocal /input_vectors/Select+Join+Nested-4 /home/cloudera/result/Select+Join+Nested-4
hdfs dfs -copyToLocal /input_vectors/Select+Join+Nested-5 /home/cloudera/result/Select+Join+Nested-5

//////////////////////////////////////

hdfs dfs -ls /input_vectors/select-1/tf-vectors


drwxr-xr-x   - cloudera supergroup          0 2019-09-02 13:03 /input_vectors/df-count
-rw-r--r--   1 cloudera supergroup       1634 2019-09-02 12:57 /input_vectors/dictionary.file-0
-rw-r--r--   1 cloudera supergroup       1713 2019-09-02 13:03 /input_vectors/frequency.file-0
drwxr-xr-x   - cloudera supergroup          0 2019-09-02 13:05 /input_vectors/tf-vectors
drwxr-xr-x   - cloudera supergroup          0 2019-09-02 13:07 /input_vectors/tfidf-vectors
drwxr-xr-x   - cloudera supergroup          0 2019-09-02 12:52 /input_vectors/tokenized-documents
drwxr-xr-x   - cloudera supergroup          0 2019-09-02 12:57 /input_vectors/wordcount


[cloudera@quickstart ~]$ hdfs dfs -copyToLocal /input_vectors/select-1/df-count /home/cloudera/result/select-1
[cloudera@quickstart ~]$ hdfs dfs -copyToLocal /input_vectors/select-1/dictionary.file-0 /home/cloudera/result/select-1
[cloudera@quickstart ~]$ hdfs dfs -copyToLocal /input_vectors/select-1/frequency.file-0 /home/cloudera/result/select-1
[cloudera@quickstart ~]$ hdfs dfs -copyToLocal /input_vectors/select-1/tf-vectors /home/cloudera/result/select-1
[cloudera@quickstart ~]$ hdfs dfs -copyToLocal /input_vectors/select-1/tfidf-vectors /home/cloudera/result/select-1
[cloudera@quickstart ~]$ hdfs dfs -copyToLocal /input_vectors/select-1/tokenized-documents /home/cloudera/result/select-1
[cloudera@quickstart ~]$ hdfs dfs -copyToLocal /input_vectors/select-1/wordcount /home/cloudera/result/select-1
