# Supplementary material for: A technique for parallel query optimization using MapReduce framework and a semantic-based clustering method
Source: PeerJ Comput Sci. 2021 Jun 1;7:e580. doi: 10.7717/peerj-cs.580 (PMC8176525; doi:10.7717/peerj-cs.580)
Supplement: Supplemental Information 2 [file peerj-cs-07-580-s002.zip › Codes/CSMR.txt]

** We have used and referenced the CSMR algorithm that has been published with title "CSMR: A Scalable Algorithm for Text Clustering with Cosine Similarity and MapReduce" 
** in the Artificial Intelligence Applications and Innovations 2014 (AIAI 2014) conference for our query access plan recommendation method.
** link: https://github.com/gsvic/Cosine-Similarity-with-MapReduce

hdfs dfs -mkdir -p /output_CSMR/select-1 
hdfs dfs -mkdir -p /output_CSMR/select-2 
hdfs dfs -mkdir -p /output_CSMR/select-3 
hdfs dfs -mkdir -p /output_CSMR/select-4 
hdfs dfs -mkdir -p /output_CSMR/select-5 
hdfs dfs -mkdir -p /output_CSMR/SelectJoin-1
hdfs dfs -mkdir -p /output_CSMR/SelectJoin-2
hdfs dfs -mkdir -p /output_CSMR/SelectJoin-3
hdfs dfs -mkdir -p /output_CSMR/SelectJoin-4
hdfs dfs -mkdir -p /output_CSMR/SelectJoin-5
hdfs dfs -mkdir -p /output_CSMR/Select+Join+Nested-1
hdfs dfs -mkdir -p /output_CSMR/Select+Join+Nested-2
hdfs dfs -mkdir -p /output_CSMR/Select+Join+Nested-3
hdfs dfs -mkdir -p /output_CSMR/Select+Join+Nested-4
hdfs dfs -mkdir -p /output_CSMR/Select+Join+Nested-5
//////////////////////////////////////////////////////////


hadoop jar /home/cloudera/target/CSMR-0.1-jar-with-dependencies.jar main /input_vectors/select-1/tf-vectors/part-r-00000 /output_CSMR/select-1   
hadoop jar /home/cloudera/target/CSMR-0.1-jar-with-dependencies.jar main /input_vectors/select-2/tf-vectors/part-r-00000 /output_CSMR/select-2   
hadoop jar /home/cloudera/target/CSMR-0.1-jar-with-dependencies.jar main /input_vectors/select-3/tf-vectors/part-r-00000 /output_CSMR/select-3
hadoop jar /home/cloudera/target/CSMR-0.1-jar-with-dependencies.jar main /input_vectors/select-4/tf-vectors/part-r-00000 /output_CSMR/select-4
hadoop jar /home/cloudera/target/CSMR-0.1-jar-with-dependencies.jar main /input_vectors/select-5/tf-vectors/part-r-00000 /output_CSMR/select-5


hadoop jar /home/cloudera/target/CSMR-0.1-jar-with-dependencies.jar main /input_vectors/SelectJoin-1/tf-vectors/part-r-00000 /output_CSMR/SelectJoin-1
hadoop jar /home/cloudera/target/CSMR-0.1-jar-with-dependencies.jar main /input_vectors/SelectJoin-2/tf-vectors/part-r-00000 /output_CSMR/SelectJoin-2
hadoop jar /home/cloudera/target/CSMR-0.1-jar-with-dependencies.jar main /input_vectors/SelectJoin-3/tf-vectors/part-r-00000 /output_CSMR/SelectJoin-3
hadoop jar /home/cloudera/target/CSMR-0.1-jar-with-dependencies.jar main /input_vectors/SelectJoin-4/tf-vectors/part-r-00000 /output_CSMR/SelectJoin-4
hadoop jar /home/cloudera/target/CSMR-0.1-jar-with-dependencies.jar main /input_vectors/SelectJoin-5/tf-vectors/part-r-00000 /output_CSMR/SelectJoin-5

hadoop jar /home/cloudera/target/CSMR-0.1-jar-with-dependencies.jar main /input_vectors/Select+Join+Nested-1/tf-vectors/part-r-00000 /output_CSMR/Select+Join+Nested-1
hadoop jar /home/cloudera/target/CSMR-0.1-jar-with-dependencies.jar main /input_vectors/Select+Join+Nested-2/tf-vectors/part-r-00000 /output_CSMR/Select+Join+Nested-2
hadoop jar /home/cloudera/target/CSMR-0.1-jar-with-dependencies.jar main /input_vectors/Select+Join+Nested-3/tf-vectors/part-r-00000 /output_CSMR/Select+Join+Nested-3
hadoop jar /home/cloudera/target/CSMR-0.1-jar-with-dependencies.jar main /input_vectors/Select+Join+Nested-4/tf-vectors/part-r-00000 /output_CSMR/Select+Join+Nested-4
hadoop jar /home/cloudera/target/CSMR-0.1-jar-with-dependencies.jar main /input_vectors/Select+Join+Nested-5/tf-vectors/part-r-00000 /output_CSMR/Select+Join+Nested-5

///////////////////////////////////////////////////////////////////////
hdfs dfs -copyToLocal /output_CSMR/select-1 /home/cloudera/CSMRresult/select-1
hdfs dfs -copyToLocal /output_CSMR/select-2 /home/cloudera/CSMRresult/select-2
hdfs dfs -copyToLocal /output_CSMR/select-3 /home/cloudera/CSMRresult/select-3
hdfs dfs -copyToLocal /output_CSMR/select-4 /home/cloudera/CSMRresult/select-4
hdfs dfs -copyToLocal /output_CSMR/select-5 /home/cloudera/CSMRresult/select-1

hdfs dfs -copyToLocal /output_CSMR/SelectJoin-1 /home/cloudera/CSMRresult/SelectJoin-1
hdfs dfs -copyToLocal /output_CSMR/SelectJoin-2 /home/cloudera/CSMRresult/SelectJoin-2
hdfs dfs -copyToLocal /output_CSMR/SelectJoin-3 /home/cloudera/CSMRresult/SelectJoin-3
hdfs dfs -copyToLocal /output_CSMR/SelectJoin-4 /home/cloudera/CSMRresult/SelectJoin-4
hdfs dfs -copyToLocal /output_CSMR/SelectJoin-5 /home/cloudera/CSMRresult/SelectJoin-5

hdfs dfs -copyToLocal /output_CSMR/Select+Join+Nested-1 /home/cloudera/CSMRresult/Select+Join+Nested-1
hdfs dfs -copyToLocal /output_CSMR/Select+Join+Nested-2 /home/cloudera/CSMRresult/Select+Join+Nested-2
hdfs dfs -copyToLocal /output_CSMR/Select+Join+Nested-3 /home/cloudera/CSMRresult/Select+Join+Nested-3
hdfs dfs -copyToLocal /output_CSMR/Select+Join+Nested-4 /home/cloudera/CSMRresult/Select+Join+Nested-4
hdfs dfs -copyToLocal /output_CSMR/Select+Join+Nested-5 /home/cloudera/CSMRresult/Select+Join+Nested-5
/////////////////////////////////////////////////////////////
