# Supplementary material for: A technique for parallel query optimization using MapReduce framework and a semantic-based clustering method
Source: PeerJ Comput Sci. 2021 Jun 1;7:e580. doi: 10.7717/peerj-cs.580 (PMC8176525; doi:10.7717/peerj-cs.580)
Supplement: Supplemental Information 3 [file peerj-cs-07-580-s003.zip › Select+Join/SelectJoin-2/1_3_000001.txt]

select student.id,student.name from student
