# Supplementary material for: A technique for parallel query optimization using MapReduce framework and a semantic-based clustering method
Source: PeerJ Comput Sci. 2021 Jun 1;7:e580. doi: 10.7717/peerj-cs.580 (PMC8176525; doi:10.7717/peerj-cs.580)
Supplement: Supplemental Information 4 [file peerj-cs-07-580-s004.zip]

Archive with 1,612 entries (1,606 files):
- Select+Join+Nested/
- Select+Join+Nested/Select+Join+Nested-1/
- Select+Join+Nested/Select+Join+Nested-1/0_1_000001.txt
- Select+Join+Nested/Select+Join+Nested-1/0_1_000002.txt
- Select+Join+Nested/Select+Join+Nested-1/0_1_000003.txt
- Select+Join+Nested/Select+Join+Nested-1/0_1_000004.txt
- Select+Join+Nested/Select+Join+Nested-1/0_1_000005.txt
- Select+Join+Nested/Select+Join+Nested-1/0_1_000006.txt
- Select+Join+Nested/Select+Join+Nested-1/0_1_000007.txt
- Select+Join+Nested/Select+Join+Nested-1/0_1_000008.txt
- Select+Join+Nested/Select+Join+Nested-1/1_1_000001.txt
- Select+Join+Nested/Select+Join+Nested-1/1_1_000002.txt
- Select+Join+Nested/Select+Join+Nested-1/1_1_000003.txt
- Select+Join+Nested/Select+Join+Nested-1/1_1_000004.txt
- Select+Join+Nested/Select+Join+Nested-1/1_1_000005.txt
- Select+Join+Nested/Select+Join+Nested-1/1_1_000006.txt
- Select+Join+Nested/Select+Join+Nested-1/1_1_000007.txt
- Select+Join+Nested/Select+Join+Nested-1/1_1_000008.txt
- Select+Join+Nested/Select+Join+Nested-1/1_1_000009.txt
- Select+Join+Nested/Select+Join+Nested-1/1_1_000010.txt
- Select+Join+Nested/Select+Join+Nested-1/1_1_000011.txt
- Select+Join+Nested/Select+Join+Nested-1/1_2_000001.txt
- Select+Join+Nested/Select+Join+Nested-1/1_2_000002.txt
- Select+Join+Nested/Select+Join+Nested-1/1_2_000003.txt
- Select+Join+Nested/Select+Join+Nested-1/1_2_000004.txt
- Select+Join+Nested/Select+Join+Nested-1/1_2_000005.txt
- Select+Join+Nested/Select+Join+Nested-1/1_2_000006.txt
- Select+Join+Nested/Select+Join+Nested-1/1_2_000007.txt
- Select+Join+Nested/Select+Join+Nested-1/1_2_000008.txt
- Select+Join+Nested/Select+Join+Nested-1/1_2_000009.txt
- Select+Join+Nested/Select+Join+Nested-1/1_2_000010.txt
- Select+Join+Nested/Select+Join+Nested-1/1_2_000011.txt
- Select+Join+Nested/Select+Join+Nested-1/1_2_000012.txt
- Select+Join+Nested/Select+Join+Nested-1/1_2_000013.txt
- Select+Join+Nested/Select+Join+Nested-1/1_2_000014.txt
- Select+Join+Nested/Select+Join+Nested-1/1_2_000015.txt
- Select+Join+Nested/Select+Join+Nested-1/1_2_000016.txt
- Select+Join+Nested/Select+Join+Nested-1/1_2_000017.txt
- Select+Join+Nested/Select+Join+Nested-1/1_2_000018.txt
- Select+Join+Nested/Select+Join+Nested-1/1_2_000019.txt
- Select+Join+Nested/Select+Join+Nested-1/1_2_000020.txt
- Select+Join+Nested/Select+Join+Nested-1/1_2_000021.txt
- Select+Join+Nested/Select+Join+Nested-1/1_2_000022.txt
- Select+Join+Nested/Select+Join+Nested-1/1_2_000023.txt
- Select+Join+Nested/Select+Join+Nested-1/1_2_000024.txt
- Select+Join+Nested/Select+Join+Nested-1/1_2_000025.txt
- Select+Join+Nested/Select+Join+Nested-1/1_2_000026.txt
- Select+Join+Nested/Select+Join+Nested-1/1_2_000027.txt
- Select+Join+Nested/Select+Join+Nested-1/1_2_000028.txt
- Select+Join+Nested/Select+Join+Nested-1/1_2_000029.txt
- Select+Join+Nested/Select+Join+Nested-1/1_2_000030.txt
- Select+Join+Nested/Select+Join+Nested-1/1_2_000031.txt
- Select+Join+Nested/Select+Join+Nested-1/1_2_000032.txt
- Select+Join+Nested/Select+Join+Nested-1/1_2_000033.txt
- Select+Join+Nested/Select+Join+Nested-1/1_2_000034.txt
- Select+Join+Nested/Select+Join+Nested-1/1_2_000035.txt
- Select+Join+Nested/Select+Join+Nested-1/1_2_000036.txt
- Select+Join+Nested/Select+Join+Nested-1/1_2_000037.txt
- Select+Join+Nested/Select+Join+Nested-1/1_2_000038.txt
- Select+Join+Nested/Select+Join+Nested-1/1_2_000039.txt
- Select+Join+Nested/Select+Join+Nested-1/1_2_000040.txt
- Select+Join+Nested/Select+Join+Nested-1/1_2_000041.txt
- Select+Join+Nested/Select+Join+Nested-1/1_2_000042.txt
- Select+Join+Nested/Select+Join+Nested-1/1_2_000043.txt
- Select+Join+Nested/Select+Join+Nested-1/1_2_000044.txt
- Select+Join+Nested/Select+Join+Nested-1/1_2_000045.txt
- Select+Join+Nested/Select+Join+Nested-1/1_2_000046.txt
- Select+Join+Nested/Select+Join+Nested-1/1_2_000047.txt
- Select+Join+Nested/Select+Join+Nested-1/1_2_000048.txt
- Select+Join+Nested/Select+Join+Nested-1/1_2_000049.txt
- Select+Join+Nested/Select+Join+Nested-1/1_2_000050.txt
- Select+Join+Nested/Select+Join+Nested-1/1_2_000051.txt
- Select+Join+Nested/Select+Join+Nested-1/1_2_000052.txt
- Select+Join+Nested/Select+Join+Nested-1/1_2_000053.txt
- Select+Join+Nested/Select+Join+Nested-1/1_2_000054.txt
- Select+Join+Nested/Select+Join+Nested-1/1_2_000055.txt
- Select+Join+Nested/Select+Join+Nested-1/1_2_000056.txt
- Select+Join+Nested/Select+Join+Nested-1/1_2_000057.txt
- Select+Join+Nested/Select+Join+Nested-1/1_2_000058.txt
- Select+Join+Nested/Select+Join+Nested-1/2_1_000001.txt
- Select+Join+Nested/Select+Join+Nested-1/2_1_000002.txt
- Select+Join+Nested/Select+Join+Nested-1/2_1_000003.txt
- Select+Join+Nested/Select+Join+Nested-1/2_1_000004.txt
- Select+Join+Nested/Select+Join+Nested-1/2_1_000005.txt
- Select+Join+Nested/Select+Join+Nested-1/2_1_000006.txt
- Select+Join+Nested/Select+Join+Nested-1/2_1_000007.txt
- Select+Join+Nested/Select+Join+Nested-1/2_1_000008.txt
- Select+Join+Nested/Select+Join+Nested-1/2_1_000009.txt
- Select+Join+Nested/Select+Join+Nested-1/2_1_000010.txt
- Select+Join+Nested/Select+Join+Nested-1/2_1_000011.txt
- Select+Join+Nested/Select+Join+Nested-1/2_1_000012.txt
- Select+Join+Nested/Select+Join+Nested-1/2_1_000013.txt
- Select+Join+Nested/Select+Join+Nested-1/2_1_000014.txt
- Select+Join+Nested/Select+Join+Nested-1/2_1_000015.txt
- Select+Join+Nested/Select+Join+Nested-1/2_1_000016.txt
- Select+Join+Nested/Select+Join+Nested-1/2_1_000017.txt
- Select+Join+Nested/Select+Join+Nested-1/2_1_000018.txt
- Select+Join+Nested/Select+Join+Nested-1/2_1_000019.txt
- Select+Join+Nested/Select+Join+Nested-1/2_1_000020.txt
- Select+Join+Nested/Select+Join+Nested-1/2_1_000021.txt
- Select+Join+Nested/Select+Join+Nested-1/2_1_000022.txt
- Select+Join+Nested/Select+Join+Nested-1/2_1_000023.txt
- Select+Join+Nested/Select+Join+Nested-1/2_1_000024.txt
- Select+Join+Nested/Select+Join+Nested-1/2_1_000025.txt
- Select+Join+Nested/Select+Join+Nested-1/2_1_000026.txt
- Select+Join+Nested/Select+Join+Nested-1/2_1_000027.txt
- Select+Join+Nested/Select+Join+Nested-1/2_1_000028.txt
- Select+Join+Nested/Select+Join+Nested-1/2_1_000029.txt
- Select+Join+Nested/Select+Join+Nested-1/2_1_000030.txt
- Select+Join+Nested/Select+Join+Nested-1/2_1_000031.txt
- Select+Join+Nested/Select+Join+Nested-2/
- Select+Join+Nested/Select+Join+Nested-2/0_1_000001.txt
- Select+Join+Nested/Select+Join+Nested-2/0_1_000002.txt
- Select+Join+Nested/Select+Join+Nested-2/0_1_000003.txt
- Select+Join+Nested/Select+Join+Nested-2/0_1_000004.txt
- Select+Join+Nested/Select+Join+Nested-2/0_1_000005.txt
- Select+Join+Nested/Select+Join+Nested-2/0_1_000006.txt
- Select+Join+Nested/Select+Join+Nested-2/0_1_000007.txt
- Select+Join+Nested/Select+Join+Nested-2/0_1_000008.txt
- Select+Join+Nested/Select+Join+Nested-2/0_2_000001.txt
- Select+Join+Nested/Select+Join+Nested-2/0_2_000002.txt
- Select+Join+Nested/Select+Join+Nested-2/0_2_000003.txt
- Select+Join+Nested/Select+Join+Nested-2/0_2_000004.txt
- Select+Join+Nested/Select+Join+Nested-2/0_2_000005.txt
- Select+Join+Nested/Select+Join+Nested-2/0_2_000006.txt
- Select+Join+Nested/Select+Join+Nested-2/0_2_000007.txt
- Select+Join+Nested/Select+Join+Nested-2/0_2_000008.txt
- Select+Join+Nested/Select+Join+Nested-2/0_2_000009.txt
- Select+Join+Nested/Select+Join+Nested-2/0_2_000010.txt
- Select+Join+Nested/Select+Join+Nested-2/1_1_000001.txt
- Select+Join+Nested/Select+Join+Nested-2/1_1_000002.txt
- Select+Join+Nested/Select+Join+Nested-2/1_1_000003.txt
- Select+Join+Nested/Select+Join+Nested-2/1_1_000004.txt
- Select+Join+Nested/Select+Join+Nested-2/1_1_000005.txt
- Select+Join+Nested/Select+Join+Nested-2/1_1_000006.txt
- Select+Join+Nested/Select+Join+Nested-2/1_1_000007.txt
- Select+Join+Nested/Select+Join+Nested-2/1_1_000008.txt
- Select+Join+Nested/Select+Join+Nested-2/1_1_000009.txt
- Select+Join+Nested/Select+Join+Nested-2/1_1_000010.txt
- Select+Join+Nested/Select+Join+Nested-2/1_1_000011.txt
- Select+Join+Nested/Select+Join+Nested-2/1_2_000001.txt
- Select+Join+Nested/Select+Join+Nested-2/1_2_000002.txt
- Select+Join+Nested/Select+Join+Nested-2/1_2_000003.txt
- Select+Join+Nested/Select+Join+Nested-2/1_2_000004.txt
- Select+Join+Nested/Select+Join+Nested-2/1_2_000005.txt
- Select+Join+Nested/Select+Join+Nested-2/1_2_000006.txt
- Select+Join+Nested/Select+Join+Nested-2/1_2_000007.txt
- Select+Join+Nested/Select+Join+Nested-2/1_2_000008.txt
- Select+Join+Nested/Select+Join+Nested-2/1_2_000009.txt
- Select+Join+Nested/Select+Join+Nested-2/1_2_000010.txt
- Select+Join+Nested/Select+Join+Nested-2/1_2_000011.txt
- Select+Join+Nested/Select+Join+Nested-2/1_2_000012.txt
- Select+Join+Nested/Select+Join+Nested-2/1_2_000013.txt
- Select+Join+Nested/Select+Join+Nested-2/1_2_000014.txt
- Select+Join+Nested/Select+Join+Nested-2/1_2_000015.txt
- Select+Join+Nested/Select+Join+Nested-2/1_2_000016.txt
- Select+Join+Nested/Select+Join+Nested-2/1_2_000017.txt
- Select+Join+Nested/Select+Join+Nested-2/1_2_000018.txt
- Select+Join+Nested/Select+Join+Nested-2/1_2_000019.txt
- Select+Join+Nested/Select+Join+Nested-2/1_2_000020.txt
- Select+Join+Nested/Select+Join+Nested-2/1_2_000021.txt
- Select+Join+Nested/Select+Join+Nested-2/1_2_000022.txt
- Select+Join+Nested/Select+Join+Nested-2/1_2_000023.txt
- Select+Join+Nested/Select+Join+Nested-2/1_2_000024.txt
- Select+Join+Nested/Select+Join+Nested-2/1_2_000025.txt
- Select+Join+Nested/Select+Join+Nested-2/1_2_000026.txt
- Select+Join+Nested/Select+Join+Nested-2/1_2_000027.txt
- Select+Join+Nested/Select+Join+Nested-2/1_2_000028.txt
- Select+Join+Nested/Select+Join+Nested-2/1_2_000029.txt
- Select+Join+Nested/Select+Join+Nested-2/1_2_000030.txt
- Select+Join+Nested/Select+Join+Nested-2/1_2_000031.txt
- Select+Join+Nested/Select+Join+Nested-2/1_2_000032.txt
- Select+Join+Nested/Select+Join+Nested-2/1_2_000033.txt
- Select+Join+Nested/Select+Join+Nested-2/1_2_000034.txt
- Select+Join+Nested/Select+Join+Nested-2/1_2_000035.txt
- Select+Join+Nested/Select+Join+Nested-2/1_2_000036.txt
- Select+Join+Nested/Select+Join+Nested-2/1_2_000037.txt
- Select+Join+Nested/Select+Join+Nested-2/1_2_000038.txt
- Select+Join+Nested/Select+Join+Nested-2/1_2_000039.txt
- Select+Join+Nested/Select+Join+Nested-2/1_2_000040.txt
- Select+Join+Nested/Select+Join+Nested-2/1_2_000041.txt
- Select+Join+Nested/Select+Join+Nested-2/1_2_000042.txt
- Select+Join+Nested/Select+Join+Nested-2/1_2_000043.txt
- Select+Join+Nested/Select+Join+Nested-2/1_2_000044.txt
- Select+Join+Nested/Select+Join+Nested-2/1_2_000045.txt
- Select+Join+Nested/Select+Join+Nested-2/1_2_000046.txt
- Select+Join+Nested/Select+Join+Nested-2/1_2_000047.txt
- Select+Join+Nested/Select+Join+Nested-2/1_2_000048.txt
- Select+Join+Nested/Select+Join+Nested-2/1_2_000049.txt
- Select+Join+Nested/Select+Join+Nested-2/1_2_000050.txt
- Select+Join+Nested/Select+Join+Nested-2/1_2_000051.txt
- Select+Join+Nested/Select+Join+Nested-2/1_2_000052.txt
- Select+Join+Nested/Select+Join+Nested-2/1_2_000053.txt
- Select+Join+Nested/Select+Join+Nested-2/1_2_000054.txt
- Select+Join+Nested/Select+Join+Nested-2/1_2_000055.txt
- Select+Join+Nested/Select+Join+Nested-2/1_2_000056.txt
- Select+Join+Nested/Select+Join+Nested-2/1_2_000057.txt
- Select+Join+Nested/Select+Join+Nested-2/1_2_000058.txt
- Select+Join+Nested/Select+Join+Nested-2/2_1_000001.txt
- Select+Join+Nested/Select+Join+Nested-2/2_1_000002.txt
- Select+Join+Nested/Select+Join+Nested-2/2_1_000003.txt
- Select+Join+Nested/Select+Join+Nested-2/2_1_000004.txt
- Select+Join+Nested/Select+Join+Nested-2/2_1_000005.txt
- Select+Join+Nested/Select+Join+Nested-2/2_1_000006.txt
- Select+Join+Nested/Select+Join+Nested-2/2_1_000007.txt
- Select+Join+Nested/Select+Join+Nested-2/2_1_000008.txt
- Select+Join+Nested/Select+Join+Nested-2/2_1_000009.txt
- Select+Join+Nested/Select+Join+Nested-2/2_1_000010.txt
- Select+Join+Nested/Select+Join+Nested-2/2_1_000011.txt
- Select+Join+Nested/Select+Join+Nested-2/2_1_000012.txt
- Select+Join+Nested/Select+Join+Nested-2/2_1_000013.txt
- Select+Join+Nested/Select+Join+Nested-2/2_1_000014.txt
- Select+Join+Nested/Select+Join+Nested-2/2_1_000015.txt
- Select+Join+Nested/Select+Join+Nested-2/2_1_000016.txt
- Select+Join+Nested/Select+Join+Nested-2/2_1_000017.txt
- Select+Join+Nested/Select+Join+Nested-2/2_1_000018.txt
- Select+Join+Nested/Select+Join+Nested-2/2_1_000019.txt
- Select+Join+Nested/Select+Join+Nested-2/2_1_000020.txt
- Select+Join+Nested/Select+Join+Nested-2/2_1_000021.txt
- Select+Join+Nested/Select+Join+Nested-2/2_1_000022.txt
- Select+Join+Nested/Select+Join+Nested-2/2_1_000023.txt
- Select+Join+Nested/Select+Join+Nested-2/2_1_000024.txt
- Select+Join+Nested/Select+Join+Nested-2/2_1_000025.txt
- Select+Join+Nested/Select+Join+Nested-2/2_1_000026.txt
- Select+Join+Nested/Select+Join+Nested-2/2_1_000027.txt
- Select+Join+Nested/Select+Join+Nested-2/2_1_000028.txt
- Select+Join+Nested/Select+Join+Nested-2/2_1_000029.txt
- Select+Join+Nested/Select+Join+Nested-2/2_1_000030.txt
- Select+Join+Nested/Select+Join+Nested-2/2_1_000031.txt
- Select+Join+Nested/Select+Join+Nested-2/2_2_000001.txt
- Select+Join+Nested/Select+Join+Nested-2/2_2_000002.txt
- Select+Join+Nested/Select+Join+Nested-2/2_2_000003.txt
- Select+Join+Nested/Select+Join+Nested-2/2_2_000004.txt
- Select+Join+Nested/Select+Join+Nested-2/2_2_000005.txt
- Select+Join+Nested/Select+Join+Nested-2/2_2_000006.txt
- Select+Join+Nested/Select+Join+Nested-2/2_2_000007.txt
- Select+Join+Nested/Select+Join+Nested-2/2_2_000008.txt
- Select+Join+Nested/Select+Join+Nested-2/2_2_000009.txt
- Select+Join+Nested/Select+Join+Nested-2/2_2_000010.txt
- Select+Join+Nested/Select+Join+Nested-2/2_2_000011.txt
- Select+Join+Nested/Select+Join+Nested-2/2_2_000012.txt
- Select+Join+Nested/Select+Join+Nested-2/2_2_000013.txt
- Select+Join+Nested/Select+Join+Nested-2/2_2_000014.txt
- Select+Join+Nested/Select+Join+Nested-2/2_2_000015.txt
- Select+Join+Nested/Select+Join+Nested-2/2_2_000016.txt
- Select+Join+Nested/Select+Join+Nested-2/2_2_000017.txt
- Select+Join+Nested/Select+Join+Nested-2/2_2_000018.txt
- Select+Join+Nested/Select+Join+Nested-2/2_2_000019.txt
- Select+Join+Nested/Select+Join+Nested-2/2_2_000020.txt
- Select+Join+Nested/Select+Join+Nested-2/2_2_000021.txt
- Select+Join+Nested/Select+Join+Nested-2/2_2_000022.txt
- Select+Join+Nested/Select+Join+Nested-3/
- Select+Join+Nested/Select+Join+Nested-3/0_1_000001.txt
- Select+Join+Nested/Select+Join+Nested-3/0_1_000002.txt
- Select+Join+Nested/Select+Join+Nested-3/0_1_000003.txt
- Select+Join+Nested/Select+Join+Nested-3/0_1_000004.txt
- Select+Join+Nested/Select+Join+Nested-3/0_1_000005.txt
- Select+Join+Nested/Select+Join+Nested-3/0_1_000006.txt
- Select+Join+Nested/Select+Join+Nested-3/0_1_000007.txt
- Select+Join+Nested/Select+Join+Nested-3/0_1_000008.txt
- Select+Join+Nested/Select+Join+Nested-3/0_2_000001.txt
- Select+Join+Nested/Select+Join+Nested-3/0_2_000002.txt
- Select+Join+Nested/Select+Join+Nested-3/0_2_000003.txt
- Select+Join+Nested/Select+Join+Nested-3/0_2_000004.txt
- Select+Join+Nested/Select+Join+Nested-3/0_2_000005.txt
- Select+Join+Nested/Select+Join+Nested-3/0_2_000006.txt
- Select+Join+Nested/Select+Join+Nested-3/0_2_000007.txt
- Select+Join+Nested/Select+Join+Nested-3/0_2_000008.txt
- Select+Join+Nested/Select+Join+Nested-3/0_2_000009.txt
- Select+Join+Nested/Select+Join+Nested-3/0_2_000010.txt
- Select+Join+Nested/Select+Join+Nested-3/0_3_000001.txt
- Select+Join+Nested/Select+Join+Nested-3/0_3_000002.txt
- Select+Join+Nested/Select+Join+Nested-3/0_3_000003.txt
- Select+Join+Nested/Select+Join+Nested-3/0_3_000004.txt
- Select+Join+Nested/Select+Join+Nested-3/0_3_000005.txt
- Select+Join+Nested/Select+Join+Nested-3/0_3_000006.txt
- Select+Join+Nested/Select+Join+Nested-3/0_3_000007.txt
- Select+Join+Nested/Select+Join+Nested-3/0_3_000008.txt
- Select+Join+Nested/Select+Join+Nested-3/0_3_000009.txt
- Select+Join+Nested/Select+Join+Nested-3/0_3_000010.txt
- Select+Join+Nested/Select+Join+Nested-3/0_3_000011.txt
- Select+Join+Nested/Select+Join+Nested-3/0_3_000012.txt
- Select+Join+Nested/Select+Join+Nested-3/0_3_000013.txt
- Select+Join+Nested/Select+Join+Nested-3/0_3_000014.txt
- Select+Join+Nested/Select+Join+Nested-3/0_3_000015.txt
- Select+Join+Nested/Select+Join+Nested-3/0_3_000016.txt
- Select+Join+Nested/Select+Join+Nested-3/0_3_000017.txt
- Select+Join+Nested/Select+Join+Nested-3/0_3_000018.txt
- Select+Join+Nested/Select+Join+Nested-3/0_3_000019.txt
- Select+Join+Nested/Select+Join+Nested-3/0_3_000020.txt
- Select+Join+Nested/Select+Join+Nested-3/0_3_000021.txt
- Select+Join+Nested/Select+Join+Nested-3/0_3_000022.txt
- Select+Join+Nested/Select+Join+Nested-3/0_3_000023.txt
- Select+Join+Nested/Select+Join+Nested-3/0_3_000024.txt
- Select+Join+Nested/Select+Join+Nested-3/0_3_000025.txt
- Select+Join+Nested/Select+Join+Nested-3/0_3_000026.txt
- Select+Join+Nested/Select+Join+Nested-3/0_3_000027.txt
- Select+Join+Nested/Select+Join+Nested-3/0_3_000028.txt
- Select+Join+Nested/Select+Join+Nested-3/0_3_000029.txt
- Select+Join+Nested/Select+Join+Nested-3/0_3_000030.txt
[truncated: 1,312 more entries]
