# Supplementary material for: A technique for parallel query optimization using MapReduce framework and a semantic-based clustering method
Source: PeerJ Comput Sci. 2021 Jun 1;7:e580. doi: 10.7717/peerj-cs.580 (PMC8176525; doi:10.7717/peerj-cs.580)
Supplement: Supplemental Information 4 [file peerj-cs-07-580-s004.zip › Select+Join+Nested/Select+Join+Nested-1/1_2_000005.txt]

select takes.course_id,count (distinct takes.id) from takes group by takes.course_id) union ( (select course.course_id,0 from course) except (select course_id,0 from (select takes.course_id,count(distinct takes.id) from takes group by takes.course_id) a )
