# Supplementary material for: A technique for parallel query optimization using MapReduce framework and a semantic-based clustering method
Source: PeerJ Comput Sci. 2021 Jun 1;7:e580. doi: 10.7717/peerj-cs.580 (PMC8176525; doi:10.7717/peerj-cs.580)
Supplement: Supplemental Information 4 [file peerj-cs-07-580-s004.zip › Select+Join+Nested/Select+Join+Nested-1/1_2_000017.txt]

with dis as (select distinct takes.course_id,count(distinct takes.id) from takes group by takes.course_id) select course.course_id,0 from course where course.course_id not in (select course_id from dis) union select * from dis
