# Supplementary material for: A technique for parallel query optimization using MapReduce framework and a semantic-based clustering method
Source: PeerJ Comput Sci. 2021 Jun 1;7:e580. doi: 10.7717/peerj-cs.580 (PMC8176525; doi:10.7717/peerj-cs.580)
Supplement: Supplemental Information 4 [file peerj-cs-07-580-s004.zip › Select+Join+Nested/Select+Join+Nested-1/1_2_000020.txt]

select course_id,count (*) from (select distinct student.id id,takes.course_id course_id from student,takes where takes.id = student.id) a group by course_id ) union (select course.course_id,0 from course) except (select course_id,0 from ( select course_id,count (*) from (select distinct student.id id,takes.course_id course_id from student,takes where takes.id = student.id) b group by course_id ) c
