# Supplementary material for: A technique for parallel query optimization using MapReduce framework and a semantic-based clustering method
Source: PeerJ Comput Sci. 2021 Jun 1;7:e580. doi: 10.7717/peerj-cs.580 (PMC8176525; doi:10.7717/peerj-cs.580)
Supplement: Supplemental Information 4 [file peerj-cs-07-580-s004.zip › Select+Join+Nested/Select+Join+Nested-1/1_2_000027.txt]

select distinct course_id,count(id) as total_students from (select * from section natural join takes) t group by course_id union select distinct course.course_id,0 total_students from course where course.course_id not in (select distinct section.course_id from section )
