# Supplementary material for: A technique for parallel query optimization using MapReduce framework and a semantic-based clustering method
Source: PeerJ Comput Sci. 2021 Jun 1;7:e580. doi: 10.7717/peerj-cs.580 (PMC8176525; doi:10.7717/peerj-cs.580)
Supplement: Supplemental Information 4 [file peerj-cs-07-580-s004.zip › Select+Join+Nested/Select+Join+Nested-1/1_2_000029.txt]

with data as (select course.title,student.id from course,takes,student where takes.id = student.id and takes.course_id = course.course_id) select distinct data.id,(select count(id) from data d where d.title = data.title) students from data
