# Supplementary material for: A technique for parallel query optimization using MapReduce framework and a semantic-based clustering method
Source: PeerJ Comput Sci. 2021 Jun 1;7:e580. doi: 10.7717/peerj-cs.580 (PMC8176525; doi:10.7717/peerj-cs.580)
Supplement: Supplemental Information 4 [file peerj-cs-07-580-s004.zip › Select+Join+Nested/Select+Join+Nested-1/1_2_000043.txt]

with tab as (select course_id as course_id from course natural join takes natural join student) (select distinct course_id,count(*) from tab group by course_id) union (select course.course_id,0 from course,tab where course.course_id not in (select course_id from tab))
