# Supplementary material for: A technique for parallel query optimization using MapReduce framework and a semantic-based clustering method
Source: PeerJ Comput Sci. 2021 Jun 1;7:e580. doi: 10.7717/peerj-cs.580 (PMC8176525; doi:10.7717/peerj-cs.580)
Supplement: Supplemental Information 4 [file peerj-cs-07-580-s004.zip › Select+Join+Nested/Select+Join+Nested-1/1_2_000055.txt]

select course_id,0 from (select distinct course_id,0 from course) a except select course_id,0 from (select course_id,0,count(distinct id) from (select course.course_id,takes.year,student.id,0 from course,takes,student where course.course_id=takes.course_id and takes.id=student.id) b group by course_id) c union (select course_id,count(distinct id) from (select course.course_id,takes.year,student.id from course,takes,student where course.course_id=takes.course_id and takes.id=student.id) d group by course_id)
