# Supplementary material for: A technique for parallel query optimization using MapReduce framework and a semantic-based clustering method
Source: PeerJ Comput Sci. 2021 Jun 1;7:e580. doi: 10.7717/peerj-cs.580 (PMC8176525; doi:10.7717/peerj-cs.580)
Supplement: Supplemental Information 4 [file peerj-cs-07-580-s004.zip › Select+Join+Nested/Select+Join+Nested-1/1_2_000058.txt]

select course_id,case when count(distinct id) is not null then count(distinct id) when count(distinct id) is null then 0 end number_of_students from takes group by course_id) union (select course_id,0 number_of_students from course where course_id not in (select course_id from takes)
