# Supplementary material for: A technique for parallel query optimization using MapReduce framework and a semantic-based clustering method
Source: PeerJ Comput Sci. 2021 Jun 1;7:e580. doi: 10.7717/peerj-cs.580 (PMC8176525; doi:10.7717/peerj-cs.580)
Supplement: Supplemental Information 4 [file peerj-cs-07-580-s004.zip › Select+Join+Nested/Select+Join+Nested-1/2_1_000021.txt]

select distinct instructor.id,instructor.name,teaches.course_id from instructor left outer join teaches on instructor.id=teaches.id
